# Supplementary material for: Impact of Social Participation Types on Depression in the Elderly in China: An Analysis Based on Counterfactual Causal Inference
Source: Front Public Health. 2022 Apr 1;10:792765. doi: 10.3389/fpubh.2022.792765 (PMC9010741; doi:10.3389/fpubh.2022.792765)
Supplement: Supplementary file 1 [file Data_Sheet_1.ZIP]

Archive with 50 entries (46 files):
- Supplementary Material/
- Supplementary Material/Research Data/
- Supplementary Material/.DS_Store
- __MACOSX/Supplementary Material/._.DS_Store
- Supplementary Material/data and code/
- Supplementary Material/Research Data/.DS_Store
- __MACOSX/Supplementary Material/Research Data/._.DS_Store
- Supplementary Material/Research Data/Date/
- Supplementary Material/Research Data/CHARLS_2015_Questionnaire.pdf
- __MACOSX/Supplementary Material/Research Data/._CHARLS_2015_Questionnaire.pdf
- Supplementary Material/data and code/.DS_Store
- __MACOSX/Supplementary Material/data and code/._.DS_Store
- Supplementary Material/data and code/code.do
- __MACOSX/Supplementary Material/data and code/._code.do
- Supplementary Material/data and code/processed data.dta
- __MACOSX/Supplementary Material/data and code/._processed data.dta
- Supplementary Material/Research Data/Date/Family_Transfer.dta
- __MACOSX/Supplementary Material/Research Data/Date/._Family_Transfer.dta
- Supplementary Material/Research Data/Date/Health_Care_and_Insurance.dta
- __MACOSX/Supplementary Material/Research Data/Date/._Health_Care_and_Insurance.dta
- Supplementary Material/Research Data/Date/Weights.dta
- __MACOSX/Supplementary Material/Research Data/Date/._Weights.dta
- Supplementary Material/Research Data/Date/Household_Income.dta
- __MACOSX/Supplementary Material/Research Data/Date/._Household_Income.dta
- Supplementary Material/Research Data/Date/Child.dta
- __MACOSX/Supplementary Material/Research Data/Date/._Child.dta
- Supplementary Material/Research Data/Date/Individual_Income.dta
- __MACOSX/Supplementary Material/Research Data/Date/._Individual_Income.dta
- Supplementary Material/Research Data/Date/Housing_Characteristics.dta
- __MACOSX/Supplementary Material/Research Data/Date/._Housing_Characteristics.dta
- Supplementary Material/Research Data/Date/Health_Status_and_Functioning.dta
- __MACOSX/Supplementary Material/Research Data/Date/._Health_Status_and_Functioning.dta
- Supplementary Material/Research Data/Date/Family_Information.dta
- __MACOSX/Supplementary Material/Research Data/Date/._Family_Information.dta
- Supplementary Material/Research Data/Date/Demographic_Background.dta
- __MACOSX/Supplementary Material/Research Data/Date/._Demographic_Background.dta
- Supplementary Material/Research Data/Date/Parent.dta
- __MACOSX/Supplementary Material/Research Data/Date/._Parent.dta
- Supplementary Material/Research Data/Date/Sibling.dta
- __MACOSX/Supplementary Material/Research Data/Date/._Sibling.dta
- Supplementary Material/Research Data/Date/Household_Member.dta
- __MACOSX/Supplementary Material/Research Data/Date/._Household_Member.dta
- Supplementary Material/Research Data/Date/Biomarker.dta
- __MACOSX/Supplementary Material/Research Data/Date/._Biomarker.dta
- Supplementary Material/Research Data/Date/Spousal_Sibling.dta
- __MACOSX/Supplementary Material/Research Data/Date/._Spousal_Sibling.dta
- Supplementary Material/Research Data/Date/Sample_Infor.dta
- __MACOSX/Supplementary Material/Research Data/Date/._Sample_Infor.dta
- Supplementary Material/Research Data/Date/Work_Retirement_and_Pension.dta
- __MACOSX/Supplementary Material/Research Data/Date/._Work_Retirement_and_Pension.dta
