# Supplementary material for: Impact of Social Participation Types on Depression in the Elderly in China: An Analysis Based on Counterfactual Causal Inference
Source: Front Public Health. 2022 Apr 1;10:792765. doi: 10.3389/fpubh.2022.792765 (PMC9010741; doi:10.3389/fpubh.2022.792765)
Supplement: Supplementary file 1 [file Data_Sheet_1.ZIP › Supplementary Material/data and code/code.do]

*变量处理
**协变量（r4agey gender edu ADL IADL selfh mar child contact Esup rela medical pension）
***年龄(r4agey)
gen age3 = .
replace age3 = 0 if inrange(r4agey,60,69)
replace age3 = 1 if r4agey>=70
label variable age3 "年龄分组"
label define age3 0 "60-69岁" 1 "70岁及以上" 
label values age3 age3

***性别
gen gender = .
replace gender = 0 if ragender == 2
replace gender = 1 if ragender == 1
label variable gender "性别"
label define gender 0 "女性" 1 "男性" 
label values gender gender
***受教育程度
gen edu = .
replace edu = 1 if raeduc_c == 1
replace edu = 2 if inrange(raeduc_c,2,4)
replace edu = 3 if raeduc_c == 5
replace edu = 4 if raeduc_c >= 6
label variable edu "受教育程度"
label define edu 1 "未受过教育" 2 "小学" 3 "初中" 4 "高中及以上"
label values edu edu
***ADL(穿衣、洗澡、吃饭、上下床、上厕所、排便)
keep r4dressa r4batha r4eata r4beda r4toilta r4urina
gen ADL = .
replace ADL =0 if V61 == 1 & disable ==0
replace ADL =0 if r4dressa == 0 & r4batha==0 & r4eata==0 & r4beda==0 & r4toilta==0 & r4urina==0
replace ADL =1 if r4dressa == 1 | r4batha==1 | r4eata==1 | r4beda==1 | r4toilta==1 | r4urina==1
label variable ADL "日常生活自理能力"
label define ADL 1 "有困难" 0 "没有困难"
label values ADL ADL
***IADL（理财、服药、购物、做饭、做家务、打电话）
keep r4moneya r4medsa r4shopa r4mealsa r4housewka r4phonea 
***自评健康
keep r4shlt r4shltf r4shlta r4shltaf 
***婚姻状况
keep r4mstat
gen mar=.
replace mar=0 if r4mstat == 3 | r4mstat == 4 | r4mstat == 5 | r4mstat == 7 | r4mstat == 8
replace mar=1 if r4mstat == 1 
label variable mar "婚姻状况"
label define mar 0 "未婚" 1 "已婚" 
label values mar mar
***子女数量
keep h4son h4dau h4child
gen child = .
replace child = 1 if h4child == 1
replace child = 2 if h4child == 2
replace child = 3 if h4child == 3
replace child = 4 if h4child >= 4
label variable child "子女"
label define child 1 "1个" 2 "2个" 3 "3个" 4 "4个及以上"
label values child child
***联系频次、经济支持
keep ID h4kcntf h4kcntpm h4kcnt h4fcany h4fcamt
***医疗保险
keep r4higov r4hipriv r4hiothp
***养老保险
keep r4pubpen


**结果变量
***心理健康
keep r4cesd10

**干预变量
*综合参与
gen V = .
replace V=0 if V1==0 & V2==0 & V3==0 & V4==0 & V5==0
replace V=1 if V1==1 | V2==1 | V3==1 | V4==1 | V5==1
label variable V "综合参与"
label define V 0 "否" 1 "是" 
label values V V

*交际型
gen V1 = .
replace V1 = 1 if da056s1 == 1                                
replace V1 = 0 if da056s1 != 1 
label variable V1 "交际型"
label define V1 1 "参与" 0 "不参与" 
label values V1 V1	
*锻炼型
gen V2 = .
replace V2 = 1 if da056s4 == 4                               
replace V2 = 0 if da056s4 != 4 
label variable V2 "锻炼型"
label define V2 1 "参与" 0 "不参与" 
label values V2 V2	
*娱乐型
gen V3 = .
replace V3 = 1 if da056s2 == 2                               
replace V3 = 0 if da056s2 != 2 
label variable V3 "娱乐型"
label define V3 1 "参与" 0 "不参与" 
label values V3 V3	
*公益型
gen V4 = .
replace V4 = 1 if da056s3 == 3 | da056s6 == 6 | da056s7 == 7                              
replace V4 = 0 if da056s3 != 3 & da056s6 != 6 & da056s7 != 7 
label variable V4 "公益型"
label define V4 1 "参与" 0 "不参与" 
label values V4 V4	
*经济型
gen V5 = r4work
label variable V5 "经济型"
label define V5 1 "参与" 0 "不参与" 
label values V5 V5	

*实证分析
*倾向得分值
global A "r4agey gender edu ADL IADL selfh mar child contact Esup rela medical pension"
logistic V $A
logistic V1 $A
logistic V2 $A
logistic V3 $A
logistic V4 $A
logistic V5 $A

*倾向得分匹配（PSM）
***V1
***K近邻匹配
set seed 10101
cap safedrop m1
generate m1 = uniform()
sort m1
bs r(att), reps(200):psmatch2 V1 $A,out(r4cesd10) neighbor(4) caliper(0.01) logit qui
pstest $A,both graph
psgraph

**半径匹配
set seed 10101
cap safedrop m2
generate m2 = uniform()
sort m2
bs r(att), reps(200):psmatch2 V1 $A,out(r4cesd10) radius caliper(0.01) logit qui
pstest $A,both graph
psgraph

**核匹配
set seed 10101
cap safedrop m3
generate m3 = uniform()
sort m3
bs r(att), reps(200): psmatch2 V1 $A,out(r4cesd10) kernel logit qui
pstest $A,both graph
psgraph

***V2
***最近邻匹配
set seed 10101
cap safedrop n1
generate n1 = uniform()
sort n1
bs r(att), reps(200): psmatch2 V2 $A,out(r4cesd10) neighbor(4) caliper(0.01) logit qui
pstest $A,both graph
psgraph

**半径匹配
set seed 10101
cap safedrop n2
generate n2 = uniform()
sort n2
psmatch2 V2 $A,out(r4cesd10) radius caliper(0.01) logit qui
pstest $A,both graph

**核匹配
set seed 10101
cap safedrop n3
generate n3 = uniform()
sort n3
psmatch2 V2 $A,out(r4cesd10) kernel ties logit common qui
pstest $A,both graph
psgraph

***V3
***K近邻匹配
set seed 10101
cap safedrop t1
generate t1 = uniform()
sort t1
bs r(att), reps(200): psmatch2 V3 $A,out(r4cesd10) neighbor(4) caliper(0.01) logit qui
pstest $A,both graph
psgraph

**半径匹配
set seed 10101
cap safedrop t2
generate t2 = uniform()
sort t2
bs r(att), reps(200): psmatch2 V3 $A,out(r4cesd10) radius caliper(0.01) logit qui
pstest $A,both graph
psgraph

**核匹配
set seed 10101
cap safedrop t3
generate t3 = uniform()
sort t3
bs r(att), reps(200): psmatch2 V3 $A,out(r4cesd10) kernel logit qui
pstest $A,both graph
psgraph

***V4
***k近邻匹配
set seed 10101
cap safedrop t
generate t = uniform()
sort t
bs r(att), reps(200): psmatch2 V4 $A,out(r4cesd10) neighbor(4) caliper(0.01) logit qui
pstest $A,both graph
psgraph

**半径匹配
set seed 10101
cap safedrop t
generate t = uniform()
sort t
bs r(att), reps(200): psmatch2 V4 $A,out(r4cesd10) radius caliper(0.01) logit qui
pstest $A,both graph
psgraph

**核匹配
set seed 10101
cap safedrop t
generate t = uniform()
sort t
bs r(att), reps(200): psmatch2 V4 $A,out(r4cesd10) kernel logit qui
pstest $A,both graph
psgraph

***V5
***K近邻匹配
set seed 10101
cap safedrop t
generate t = uniform()
sort t
bs r(att), reps(200): psmatch2 V5 $A,out(r4cesd10) neighbor(4) caliper(0.01) logit qui
pstest $A,both graph
psgraph

**半径匹配
set seed 10101
cap safedrop t
generate t = uniform()
sort t
bs r(att), reps(200): psmatch2 V5 $A,out(r4cesd10) radius caliper(0.01) logit qui
pstest $A,both graph
psgraph

**核匹配
set seed 10101
cap safedrop t
generate t = uniform()
sort t
bs r(att), reps(200): psmatch2 V5 $A,out(r4cesd10) kernel logit qui
pstest $A,both graph
psgraph

*偏差校正匹配估计量
ssc install nnmatch,replace
global A "r4agey gender edu ADL IADL selfh mar child contact Esup rela medical pension"
nnmatch r4cesd1 V1 $A, tc(att) m(4) robust(4) bias(bias) 
nnmatch r4cesd1 V2 $A, tc(att) m(4) robust(4) bias(bias) 
nnmatch r4cesd1 V3 $A, tc(att) m(4) robust(4) bias(bias) 
nnmatch r4cesd1 V4 $A, tc(att) m(4) robust(4) bias(bias) 
nnmatch r4cesd1 V5 $A, tc(att) m(4) robust(4) bias(bias) 

*分样本匹配
*V1
local if "if age3 == 0"      //60-69岁
global A "r4agey gender edu ADL IADL selfh mar child contact Esup rela medical pension"
logistic V1 $A `if'

local if "if age3 == 0"      //60-69岁
set seed 10101
cap safedrop t
generate t = uniform()
sort t
bs r(att), reps(200): psmatch2 V1 $A `if',out(r4cesd10) neighbor(1) caliper(0.01) logit qui

local if "if age3 == 0"      //60-69岁
set seed 10101
cap safedrop t
generate t = uniform()
sort t
bs r(att), reps(200): psmatch2 V1 $A `if',out(r4cesd10) radius caliper(0.01) logit qui

local if "if age3 == 0"      //60-69岁
set seed 10101
cap safedrop t
generate t = uniform()
sort t
bs r(att), reps(200): psmatch2 V1 $A `if',out(r4cesd10) kernel logit qui

***V2
local if "if age3 == 0"      //60-69岁
set seed 10101
cap safedrop t
generate t = uniform()
sort t
bs r(att), reps(200): psmatch2 V2 $A `if',out(r4cesd10) neighbor(4) caliper(0.01) logit qui

local if "if age3 == 0"      //60-69岁
set seed 10101
cap safedrop t
generate t = uniform()
sort t
bs r(att), reps(200): psmatch2 V2 $A `if',out(r4cesd10) radius caliper(0.01) logit qui

local if "if age3 == 0"      //60-69岁
set seed 10101
cap safedrop t
generate t = uniform()
sort t
bs r(att), reps(200): psmatch2 V2 $A `if',out(r4cesd10) kernel logit qui

*V3
local if "if age3 == 0"      //60-69岁
set seed 10101
cap safedrop t
generate t = uniform()
sort t
bs r(att), reps(200): psmatch2 V3 $A `if',out(r4cesd10) neighbor(4) caliper(0.01) logit qui

local if "if age3 == 0"      //60-69岁
set seed 10101
cap safedrop t
generate t = uniform()
sort t
bs r(att), reps(200): psmatch2 V3 $A `if',out(r4cesd10) radius caliper(0.01) logit qui

local if "if age3 == 0"      //60-69岁
set seed 10101
cap safedrop t
generate t = uniform()
sort t
bs r(att), reps(200): psmatch2 V3 $A `if',out(r4cesd10) kernel logit qui

*V4
local if "if age3 == 0"      //60-69岁
set seed 10101
cap safedrop t
generate t = uniform()
sort t
bs r(att), reps(200): psmatch2 V4 $A `if',out(r4cesd10) neighbor(4) caliper(0.01) logit qui

local if "if age3 == 0"      //60-69岁
set seed 10101
cap safedrop t
generate t = uniform()
sort t
bs r(att), reps(200): psmatch2 V4 $A `if',out(r4cesd10) radius caliper(0.01) logit qui

local if "if age3 == 0"      //60-69岁
set seed 10101
cap safedrop t
generate t = uniform()
sort t
bs r(att), reps(200): psmatch2 V4 $A `if',out(r4cesd10) kernel logit qui

*v5
local if "if age3 == 0"      //60-69岁
set seed 10101
cap safedrop t
generate t = uniform()
sort t
bs r(att), reps(200): psmatch2 V5 $A `if',out(r4cesd10) neighbor(4) caliper(0.01) logit qui

local if "if age3 == 0"      //60-69岁
set seed 10101
cap safedrop t
generate t = uniform()
sort t
bs r(att), reps(200): psmatch2 V5 $A `if',out(r4cesd10) radius caliper(0.01) logit qui

local if "if age3 == 0"      //60-69岁
set seed 10101
cap safedrop t
generate t = uniform()
sort t
bs r(att), reps(200): psmatch2 V5 $A `if',out(r4cesd10) kernel logit qui


***70及以上
*V1
local if "if age3 == 1"      //70岁及以上
set seed 10101
cap safedrop t
generate t = uniform()
sort t
bs r(att), reps(200): psmatch2 V1 $A `if',out(r4cesd10) neighbor(4) caliper(0.02) logit qui

local if "if age3 == 1"      //
set seed 10101
cap safedrop t
generate t = uniform()
sort t
bs r(att), reps(200): psmatch2 V1 $A `if',out(r4cesd10) radius caliper(0.02) logit qui

local if "if age3 == 1"      //
set seed 10101
cap safedrop t
generate t = uniform()
sort t
bs r(att), reps(200): psmatch2 V1 $A `if',out(r4cesd10) kernel logit qui


***V2
local if "if age3 == 1"      //70岁及以上
set seed 10101
cap safedrop t
generate t = uniform()
sort t
bs r(att), reps(200): psmatch2 V2 $A `if',out(r4cesd10) neighbor(4) caliper(0.01) logit qui

local if "if age3 == 1"      //
set seed 10101
cap safedrop t
generate t = uniform()
sort t
bs r(att), reps(200): psmatch2 V2 $A `if',out(r4cesd10) radius caliper(0.01) logit qui

local if "if age3 == 1"      //
set seed 10101
cap safedrop t
generate t = uniform()
sort t  
bs r(att), reps(200): psmatch2 V2 $A `if',out(r4cesd10) kernel logit qui


*V3
local if "if age3 == 1"      //70岁及以上
set seed 10101
cap safedrop t
generate t = uniform()
sort t
bs r(att), reps(200): psmatch2 V3 $A `if',out(r4cesd10) neighbor(4) caliper(0.02) logit qui

local if "if age3 == 1"      //
set seed 10101
cap safedrop t
generate t = uniform()
sort t
bs r(att), reps(200): psmatch2 V3 $A `if',out(r4cesd10) radius caliper(0.02) logit qui

local if "if age3 == 1"      //
set seed 10101
cap safedrop t
generate t = uniform()
sort t
bs r(att), reps(200): psmatch2 V3 $A `if',out(r4cesd10) kernel logit qui

*V4
local if "if age3 == 1"      //70岁及以上
set seed 10101
cap safedrop t
generate t = uniform()
sort t
bs r(att), reps(200): psmatch2 V4 $A `if',out(r4cesd10) neighbor(4) caliper(0.01) logit qui

local if "if age3 == 1"      //
set seed 10101
cap safedrop t
generate t = uniform()
sort t
bs r(att), reps(200): psmatch2 V4 $A `if',out(r4cesd10) radius caliper(0.05) logit qui

local if "if age3 == 1"      //
set seed 10101
cap safedrop t
generate t = uniform()
sort t
bs r(att), reps(200): psmatch2 V4 $A `if',out(r4cesd10) kernel logit qui


*v5
local if "if age3 == 1"      //70岁及以上
set seed 10101
cap safedrop t
generate t = uniform()
sort t
bs r(att), reps(200): psmatch2 V5 $A `if',out(r4cesd10) neighbor(4) caliper(0.05) logit qui

local if "if age3 == 1"      //
set seed 10101
cap safedrop t
generate t = uniform()
sort t
bs r(att), reps(200): psmatch2 V5 $A `if',out(r4cesd10) radius caliper(0.05) logit qui

local if "if age3 == 1"      //
set seed 10101
cap safedrop t
generate t = uniform()
sort t
bs r(att), reps(200): psmatch2 V5 $A `if',out(r4cesd10) kernel logit qui


***分性别
*女性
*V1
local if "if gender == 0"      //女性
set seed 10101
cap safedrop t
generate t = uniform()
sort t
bs r(att), reps(200): psmatch2 V1 $A `if',out(r4cesd10) neighbor(4) caliper(0.01) logit qui

local if "if gender == 0"      //女性
set seed 10101
cap safedrop t
generate t = uniform()
sort t
bs r(att), reps(200): psmatch2 V1 $A `if',out(r4cesd10) radius caliper(0.025) logit qui

local if "if gender == 0"      //女性
set seed 10101
cap safedrop t
generate t = uniform()
sort t
bs r(att), reps(200): psmatch2 V1 $A `if',out(r4cesd10) kernel logit qui

***V2
local if "if gender == 0"      //女性
set seed 10101
cap safedrop t
generate t = uniform()
sort t
bs r(att), reps(200): psmatch2 V2 $A `if',out(r4cesd10) neighbor(4) caliper(0.02) logit qui

local if "if gender == 0"      //女性
set seed 10101
cap safedrop t
generate t = uniform()
sort t
bs r(att), reps(200): psmatch2 V2 $A `if',out(r4cesd10) radius caliper(0.01) logit qui

local if "if gender == 0"      //女性
set seed 10101
cap safedrop t
generate t = uniform()
sort t
bs r(att), reps(200): psmatch2 V2 $A `if',out(r4cesd10) kernel logit qui

*V3
local if "if gender == 0"      //女性
set seed 10101
cap safedrop t
generate t = uniform()
sort t
bs r(att), reps(200): psmatch2 V3 $A `if',out(r4cesd10) neighbor(4) caliper(0.01) logit qui

local if "if gender == 0"      //女性
set seed 10101
cap safedrop t
generate t = uniform()
sort t
bs r(att), reps(200): psmatch2 V3 $A `if',out(r4cesd10) radius caliper(0.02) logit qui

local if "if gender == 0"      //女性
set seed 10101
cap safedrop t
generate t = uniform()
sort t
bs r(att), reps(200): psmatch2 V3 $A `if',out(r4cesd10) kernel logit qui

*V4
local if "if gender == 0"      //女性
set seed 10101
cap safedrop t
generate t = uniform()
sort t
bs r(att), reps(200): psmatch2 V4 $A `if',out(r4cesd10) neighbor(4) caliper(0.02) logit qui

local if "if gender == 0"      //女性
set seed 10101
cap safedrop t
generate t = uniform()
sort t
bs r(att), reps(200): psmatch2 V4 $A `if',out(r4cesd10) radius caliper(0.02) logit qui

local if "if gender == 0"      //女性
set seed 10101
cap safedrop t
generate t = uniform()
sort t
bs r(att), reps(200): psmatch2 V4 $A `if',out(r4cesd10) kernel logit qui

*v5
local if "if gender == 0"      //女性
set seed 10101
cap safedrop t
generate t = uniform()
sort t
bs r(att), reps(200): psmatch2 V5 $A `if',out(r4cesd10) neighbor(4) caliper(0.025) logit qui

local if "if gender == 0"      //女性
set seed 10101
cap safedrop t
generate t = uniform()
sort t
bs r(att), reps(200): psmatch2 V5 $A `if',out(r4cesd10) radius caliper(0.025) logit qui

local if "if gender == 0"      //女性
set seed 10101
cap safedrop t
generate t = uniform()
sort t
bs r(att), reps(200): psmatch2 V5 $A `if',out(r4cesd10) kernel logit qui

*男性
*V1
local if "if gender == 1"      //男性
set seed 10101
cap safedrop t
generate t = uniform()
sort t
bs r(att), reps(200): psmatch2 V1 $A `if',out(r4cesd10) neighbor(4) caliper(0.02) logit qui

local if "if gender == 1"      //男性
set seed 10101
cap safedrop t
generate t = uniform()
sort t
bs r(att), reps(200): psmatch2 V1 $A `if',out(r4cesd10) radius caliper(0.02) logit qui

local if "if gender == 1"      //男性
set seed 10101
cap safedrop t
generate t = uniform()
sort t
bs r(att), reps(200): psmatch2 V1 $A `if',out(r4cesd10) kernel logit qui

***V2
local if "if gender == 1"      //男性
set seed 10101
cap safedrop t
generate t = uniform()
sort t
bs r(att), reps(200): psmatch2 V2 $A `if',out(r4cesd10) neighbor(4) caliper(0.05) logit qui

local if "if gender == 1"      //男性
set seed 10101
cap safedrop t
generate t = uniform()
sort t
bs r(att), reps(200): psmatch2 V2 $A `if',out(r4cesd10) radius caliper(0.05) logit qui

local if "if gender == 1"      //男性
set seed 10101
cap safedrop t
generate t = uniform()
sort t
bs r(att), reps(200): psmatch2 V2 $A `if',out(r4cesd10) kernel logit qui

*V3
local if "if gender == 1"      //男性
set seed 10101
cap safedrop t
generate t = uniform()
sort t
bs r(att), reps(200): psmatch2 V3 $A `if',out(r4cesd10) neighbor(4) caliper(0.015) logit qui

local if "if gender == 1"      //男性
set seed 10101
cap safedrop t
generate t = uniform()
sort t
bs r(att), reps(200): psmatch2 V3 $A `if',out(r4cesd10) radius caliper(0.015) logit qui

local if "if gender == 1"      //男性
set seed 10101
cap safedrop t
generate t = uniform()
sort t
bs r(att), reps(200): psmatch2 V3 $A `if',out(r4cesd10) kernel logit qui


*V4
local if "if gender == 1"      //男性
set seed 10101
cap safedrop t
generate t = uniform()
sort t
bs r(att), reps(200): psmatch2 V4 $A `if',out(r4cesd10) neighbor(4) caliper(0.01) logit qui

local if "if gender == 1"      //男性
set seed 10101
cap safedrop t
generate t = uniform()
sort t
bs r(att), reps(200): psmatch2 V4 $A `if',out(r4cesd10) radius caliper(0.01) logit qui

local if "if gender == 1"      //男性
set seed 10101
cap safedrop t
generate t = uniform()
sort t
bs r(att), reps(200): psmatch2 V4 $A `if',out(r4cesd10) kernel logit qui


*v5
local if "if gender == 1"      //男性
set seed 10101
cap safedrop t
generate t = uniform()
sort t
bs r(att), reps(200): psmatch2 V5 $A `if',out(r4cesd10) neighbor(4) caliper(0.01) logit qui

local if "if gender == 1"      //男性
set seed 10101
cap safedrop t
generate t = uniform()
sort t
bs r(att), reps(200): psmatch2 V5 $A `if',out(r4cesd10) radius caliper(0.01) logit qui

local if "if gender == 1"      //男性
set seed 10101
cap safedrop t
generate t = uniform()
sort t
bs r(att), reps(200): psmatch2 V5 $A `if',out(r4cesd10) kernel logit qui

***抑郁人数
sum r4cesd10 if r4cesd10<=10
sum r4cesd10 if r4cesd10>10

gen yiyu=.
replace yiyu=0 if r4cesd10<=10
replace yiyu=1 if r4cesd10>10
label variable yiyu "是否抑郁"
label define yiyu 0 "不抑郁" 1 "抑郁" 
label values yiyu yiyu

tab age3 yiyu,row
tab gender yiyu,row
